# Supplementary material for: Untargeted Multiomics Approach Coupling Lipidomics and Metabolomics Profiling Reveals New Insights in Diabetic Retinopathy
Source: Int J Mol Sci. 2023 Jul 27;24(15):12053. doi: 10.3390/ijms241512053 (PMC10418671; doi:10.3390/ijms241512053)
Supplement: Supplementary file 1 [file ijms-24-12053-s001.zip]

Archive with 1 entries (1 files):
- ijms-2514318-supplementary.xlsx
