# Supplementary material for: Untargeted Multiomics Approach Coupling Lipidomics and Metabolomics Profiling Reveals New Insights in Diabetic Retinopathy
Source: Int J Mol Sci. 2023 Jul 27;24(15):12053. doi: 10.3390/ijms241512053 (PMC10418671; doi:10.3390/ijms241512053)
Supplement: Supplementary file 1 [file ijms-24-12053-s001.zip › ijms-2514318-supplementary.xlsx]

## Sheet: metabolites
Samples	function
(e)-3-methylglutaconic acid	branched-chain aminoacids metabolism;metabolic disorder;mitochondrial function
(s)-3-hydroxybutyric acid	energy metabolism;fatty acid b-oxidation;lipid metabolism
1,1-dimethylbiguanide hydrochloride	drug
1,7-dimethyluric acid	antioxidant;redox status
10-hydroxydecanoate	w-oxidation;fatty acid metabolism
1-methyladenosine	gene expression;immune function;purine metabolism
1-methyl-L-histidine	redox status;stress response
1-methylnicotinamide	inflammation;metabolic disorder;vascular health
1-methyl-pyrogallol-3-O-sulfate	antioxidant;xenobiotics
1-methyluric acid	antioxidant;oxidative stress;purine metabolism
1-palmitoyl-2-glutaryl phosphatidylcholine	oxidative stress
2,2-dimethylsuccinic acid	fatty acid metabolism;inflammation
2,3-dihydroxybenzoate	oxidative stress;xenobiotics
2,4-dihydroxybenzoic acid	inflammation;microbiota metabolism;xenobiotics
2-deoxy-d-glucose	cell growth and proliferation;CHO metabolism
2-hydroxy-4-(methylthio)butanoate	miscellaneous
2-hydroxybenzyl alcohol ( salicyl alcohol, saligenin)	antiinflammatory
2-hydroxybutyrate	cystein and homocystein metabolism;oxidative stress
2-hydroxycaproic acid	microbiota metabolism
2-hydroxydodecanoic acid	fatty acid metabolism;microbiota metabolism
2-hydroxyphenylacetate	catecholamines metabolism;microbiota metabolism
2-hydroxypyridine	cell signaling
2-methoxyresorcinol	microbiota metabolism
2-methylglutarate	TCA
2-nitropropane	smoking;xenobiotics
3-(3-hydroxyphenyl)-3-hydroxypropionic acid	microbiota metabolism;neurone health
3-(3-hydroxyphenyl)propionic acid	microbiota metabolism;xenobiotics
3-hydroxy 3-methylbutyric acid	muscle metabolism
3-hydroxy 3-methylbutyric acid (?-hydroxyisovaleric acid)	energy metabolism;protein metabolism
3-hydroxy-7,12-diketocholanoic acid	bile acid metabolism;cholesterol metabolism;microbiota metabolism
3-hydroxybenzaldehyde	antiinflammatory;vascular health;xenobiotics
3-hydroxymethylglutarate	metabolic disorder;mitochondrial function
3-hydroxypyridine	smoking;xenobiotics
3-isopropylmalic acid	branched-chain aminoacids metabolism
3-methoxytyrosine	catecholamines metabolism
3-methyl-2-oxovalerate	branched chain aminoacids metabolism;metabolic disorder;neurone health
3-sulfinoalanine	antioxidant;cystein and homocystein metabolism
4-aminophenyl hydrogen sulfate	unknown
4-ethylphenyl sulfaye-ammonium	microbiota metabolism ;neurone health;uremic toxin
4'-hydroxy-3'methoxyacetophenone	antiinflammatory;drug
4-hydroxybenzaldehyde	microbiota metabolism;redox status
4-hydroxyphenylacetic acid	microbiota metabolism
4-imidazoleacetate	neurone metabolism and neurotransmitterss;purine metabolism
4-methoxysalicylic_acid	xenobiotics
4-methylcatechol monosulfate	antioxidant;xenobiotics
4-o-methylgallic acid 3-o-sulfate	antioxidant;xenobiotics
4-pyridoxate	vitamin metabolism
5-aminopentanoate	inflammation
5b-cholanic acid-3a-ol-12-one	bile acid metabolism;cholesterol metabolism;microbiota metabolism
5-hydroxylysine	collagen metabolism;protein metabolism
5-methylcytosine	epigenetic modification;gene expression
6-ketolithocholic acid	bile acid metabolism;cholesterol metabolism;microbiota metabolism
7-methylguanine	epigenetic modification;gene expression
AcCa(18:2)	mitochondrial function
AcCa(22:4)	mitochondrial function
AcCa(27:8)	mitochondrial function
acetoacetate	energy metabolism;fatty acid b-oxidation;lipid metabolism
adenosine 5'-diphosphate	microbiota metabolism
adipate	metabolic disorder;mitochondrial function
alpha-d-glucose	CHO metabolism
alpha-hydroxyisobutyrate	CHO metabolism;metabolic disorder
aminoadipate	metabolic disorder;oxidative stress
anserine	muscle metabolism
arabinose	CHO metabolism;metabolic disorder;microbiota metabolism
aspartate	mitochondrial function;neurotransmitter;protein metabolism
azelnidipine	drug
beta-alanine	mitochondrial function;muscle metabolism;neurone health
betaine	cystein and homocystein metabolism;metabolic activation
biliverdin	antioxidant;stress response
caffeine	antiinflammatory;vascular health;xenobiotics
carnosine	general metabolism;redox status;stress response
choline	phospholipid metabolism;vitamin metabolism
cis-vaccenic_acid	fatty acid metabolism
citrate	TCA
citrulline	aminoacids metabolism
cmpf(3-carboxy-4-methyl-5-propyl-2-furanpropionic acid)	kidney function;metabolic disorder;uremic toxin
colfosceril palmitate	phospholipid metabolism
cortisol	metabolic activation;steroid metabolism
cortisone	antiinflammatory;steroid metabolism
cotinine	smoking
creatine	energy metabolism;metabolic disorder;muscle metabolism
creatinine	energy metabolism;metabolic disorder;muscle metabolism
cyclic(asp-glu)	active dipeptide
cyclo(leucyl-prolyl)	active dipeptide;antioxidant
cyclo(pro-val)	active dipeptide;microbiota metabolism;xenobiotic
cys-gly-2m	active dipeptide
cystine	cystein and homocystein metabolism;oxidative stress;redox status
cytidine	neurone metabolism and neurotransmitterss;phospholipid metabolism;pyrimidine metabolism
cytosine	general metabolism;pyrimidine metabolism
D-(-)-erythrose	CHO metabolism
decanoyl-L-carnitine	energy metabolism;fatty acid b-oxidation;mitochondrial function
dehydroascorbate	antioxidant
deoxycarnitine	energy metabolism;fatty acid b-oxidation
deoxycorticosterone acetate	steroid metabolism
deoxyguanosine-monophosphate	nucleotide metabolism;purine metabolism
deoxyuridine	nucleotide metabolism;pyrimidine metabolism
Deoxyguanosine diphosphate	immune function;nucleotide metabolism;purine metabolism
D-glucuronolactone	antioxidant;CHO metabolism;detoxication
dihydroxyacetone phosphate	CHO metabolism;lipid metabolism
DL-3-indolelactic acid	microbiota metabolism;tryptophan metabolism
D-methionine	aminoacids metabolism;protein metabolism
D-ornithine	miscellaneous
D-pantothenic acid	metabolic activation;vitamin metabolism
ferulic acid 4-o-sulfate	antioxidant;xenobiotic
fucose	CHO metabolism;ganglioside metabolism;metabolic disorder
fumarate	TCA
galactose	CHO metabolism;energy metabolism
galacturonate	detoxication
gamma-aminobutyrate	neurotransmitter
glucose 6-phosphate	CHO metabolism
glutamate	general metabolism;neurotransmitter;protein metabolism
glu-val	active dipeptide;antiinflammatory;protein metabolism
glycerate	CHO metabolism
glycine	aminoacids metabolism;energy metabolism
glycocholate	bile acid metabolism;cholesterol metabolism;microbiota metabolism
glycohyocholic_acid	bile acid metabolism;metabolic disorder;microbiota metabolism
gly-gly	active dipeptide;aminoacids metabolism;protein metabolism
gly-pro	active dipeptide;collagen metabolism;neurone metabolism and neurotransmitterss
guaifenesin	drug
guanidinosuccinate	metabolic disorder;uremic toxins
hexanoyl-l-carnitine	fatty acid b-oxidation;metabolic disorder;mitochondrial function
hippurate	aminoacids metabolism;metabolic disorder;microbiota metabolism
homocysteine	cystein and homocystein metabolism;neurone health;vascular health
homoserine	aminoacids metabolism;cystein and homocystein metabolism;microbiota metabolism
homovanillic acid sulfate	catecholamine metabolism
hydroxyphenyllactate	antioxidant;metabolic disorder;microbiota metabolism
hyodeoxycholic acid	bile acid metabolism;cholesterol metabolism
hypotaurine	antioxidant;neurotransmitter
hypoxanthine	purine metabolism;stress response
imidazolepropionic acid	aminoacids metabolism;metabolic disorder
indole-3-acetate	microbiota metabolism;tryptophan metabolism;uremic toxins
indole-3-carbaldehyde	microbiota metabolism;tryptophan metabolism
indoxyl sulfate	microbiota metabolism;tryptophan metabolism;uremic toxins
isoferulic acid-3-o-glucuronide	antioxidant;detoxication;xenobiotic
isoleucine	branched-chain aminoacids metabolism;energy metabolism;metabolic disorder
isovaleric acid	fatty acid metabolism;microbiota metabolism
isovaleroylglycine	branched chain aminoacids metabolism;metabolic disorder;mitochondrial function
isovaleryl-l-carnitine	branched chain aminoacids metabolism;metabolic disorder;mitochondrial function
kynurenic acid	metabolic disorder;tryptophan metabolism
kynurenine	metabolic disorders;neurone health;tryptophan metabolism
L-arginine	aminoacids metabolism
L-asparagine	aminoacids metabolism;protein metabolism
l-beta-homoisoleucine	unknown
L-carnitine	energy metabolism;fatty acid b-oxidation;muscle metabolism
L-glutamic acid	aminoacids metabolism;neurotransmitter;protein metabolism
L-glutamine	aminoacids metabolism;neurotransmitter;protein metabolism
L-gulonolactone	oxidative stress;vitamin metabolism
L-histidine	aminoacids metabolism;inflammation;redox status
linoleic acid	fatty acid metabolism;inflammation
L-leucine	branched-chain aminoacids metabolism;muscle metabolism;protein metabolism
L-lysine	muscle metabolism;stress response;vascular health
L-methionine	cystein and homocystein metabolism;epigenetic modification;gene expression
L-ornithine	aminoacids metabolism;metabolic disorder
L-phenylalanine	aminoacids metabolism;catecholamines metabolism
L-serine	aminoacids metabolism;catecholamines metabolism
L-threonine	aminoacids metabolism;neurone metabolism and neurotransmitters;protein metabolism
L-tyrosine	catecholamines metabolism;metabolic hub;neurotransmitter
l-valine	branched-chain aminoacids metabolism;metabolic disorder;muscle metabolism
LysoPC(14:0)	inflammation;metabolic disorder;phospholipid metabolism
LysoPC(16:0)	inflammation;metabolic disorder;phospholipid metabolism
LysoPC(18:0)	inflammation;metabolic disorder;metabolic disorder;phospholipid metabolism
lysoPC(18:1)	cell growth and proliferation;cell signaling;phospholipid metabolism
lysoPE(18:0)	inflammation;oxidative stress;phospholipid metabolism
malate	TCA
mannose	CHO metabolism;immune function;metabolic disorder
methylglutarylcarnitine	metabolic disorders;mitochondrial function
methylguanidine	antiinflammatory;kidney function;uremic toxins
mevalolactone	cholesterol metabolism;steroid metabolism
myoinositol	cell signaling
myristoleic acid	fatty acid metabolism
N(6)-carboxymethyllysine	metabolic disorder;vascular health
N,N,N-trimethyllysine	energy metabolism;gene expression;protein metabolism
N,N-diethyl-m-toluamide	xenobiotics
N,N-dimethylglycine	cystein and homocystein metabolism;energy metabolism;metabolic disorder
N-acetylalanine	kidney function;metabolic disorder;protein metabolism
N-acetyl-DL-valine	branched chain aminoacids metabolism;CHO metabolism
N-acetylleucine	branched-chain aminoacids metabolism
N-acetylmannosamine	ganglioside metabolism;phospholipid metabolism
N-acetylmethionine	antioxidant;cystein and homocystein metabolism;vascular health
N-acetylneuraminate	ganglioside metabolism;phospholipid metabolism
N-acetylphenylalanine	aminoacids metabolism;metabolic disorder
N-acetylserotonin	neurone metabolism and neurotransmitters;tryptophan metabolism;;
nicotinamide	general metabolism;neurone health
nicotinamide mononucleotide	metabolic hub;oxidative stress;vascular health
N-methyl proline	xenobiotic
N-methyl-2-pyridone-5-carboxamide	kidney function;uremic toxins
N-methylglutamate	microbiota metabolism
nordeoxycholic acid	bile acid metabolism;cholesterol metabolism;steroid metabolism
norleucine	aminoacids metabolism;metabolic disorder;vascular health
norvaline	branched-chain aminoacids metabolism;cell growth and proliferation;muscle metabolism
O-acetyl-L-carnitine	energy metabolism;mitochondrial function
octanoic acid glucuronide	fatty acid metabolism;mitochondrial function
octanoyl-L-carnitine	fatty acid b-oxidation;metabolic disorder;mitochondrial function
octenoylcarnitine	energy metabolism;fatty acid b-oxidation;mitochondrial function
O-hydroxyhippuric acid	microbiota metabolism
oxoglutarate	TCA
pantothenate	general metabolism;vitamin metabolism
P-cresol glucuronide	detoxication;microbiota metabolism;uremic toxins
P-cresol sulfate	microbiota metabolism;uremic toxins
phenylac-gln-OH	active dipeptide;cell growth and proliferation
phenylethanolamine	metabolic disorder;vascular health
phosphoric acid	kidney function;metabolic disorder;vitamin metabolism
pimelic acid	w-oxidation;fatty acid metabolism;vitamin metabolism
P-octopamine	catecholamines metabolism;neurotransmitter
proline	aminoacids metabolism;collagen metabolism;protein metabolism
pyridoxamine	pyrimidine metabolism;redox status
pyroglu-asp	active dipeptide
pyruvic acid	energy metabolism;metabolic hub;TCA
s-adenosylmethionine	cystein and homocystein metabolism;epigenetic modification
salicylate	microbiota metabolism;xenobiotics
sarcosine	aminoacids metabolism;epigenetic modification;muscle metabolism
sebacic acid	w-oxidation;metabolic disorder
stachydrine (proline betaine)	active dipeptide;xenobiotic
succinic acid	epigenetic modification;metabolic hub;TCA
taurochenodeoxycholate	bile acid metabolism;cholesterol metabolism
theobromine	vascular health;xenobiotics
theophylline	vascular health;xenobiotics
threonic acid	CHO metabolism;metabolic disorder;microbiota metabolism
trans-2-decenoyl-l-carnitine	lipid metabolism;metabolic disorder;mitochondrial function
trigonelline	kidney function;metabolic disorder
trimethylamine n-oxide	microbiota metabolism;vascular health
tryptophan	tryptophan metabolism
undecanedioic acid	w-oxidation;fatty acid metabolism;vascular health
urate	antioxidant;metabolic disorder;purine metabolism
uridine	phospholipid metabolism
vanillic acid	xenobiotics
xanthine	neurone health;purine metabolism
xanthosine	microbiota metabolism;purine metabolism

## Sheet: lipid species
lipid species	lipid cluster
AcCa(18:2)	cluster11
AcCa(22:4)	cluster9
AcCa(27:8)	cluster5
Cer(d16:1_23:0)	cluster11
Cer(d16:1_24:1)	cluster10
Cer(d18:2_16:0)	cluster8
Cer(d18:2_18:0)	cluster7
Cer(d18:2_22:0)	cluster7
Cer(d18:2_24:0)	cluster7
Cer(d18:2_24:1)	cluster6
Cer(d19:1_24:0)	cluster11
Cer(d19:1_30:4)	cluster9
Cer(d33:1)	cluster9
Cer(d36:1)	cluster9
Cer(d39:1)	cluster5
Cer(d41:2)	cluster9
Cer(m18:0_22:0)	cluster4
Cer(m18:0_24:0)	cluster4
Cer(m18:0_24:1)	cluster4
Cer(m18:1_23:0)	cluster5
Cer(m18:1_24:1)	cluster11
Cer(m19:0_24:1)	cluster11
Cer(t13:0_16:2)	cluster5
Ch	cluster9
ChE(20:4)	cluster4
ChE(22:6)	cluster11
DG(14:0_18:1)	cluster 2
DG(16:0_16:0)	cluster 3
DG(16:0_18:1)	cluster5
DG(16:0_24:6)	cluster5
DG(16:1_18:1)	cluster4
DG(18:0_18:1)	cluster 3
DG(18:1_18:2)	cluster9
DG(18:1_20:3)	cluster7
DG(18:1_22:4)	cluster8
DG(18:1_22:5)	cluster8
DG(18:2_18:2)	cluster4
DG(18:2_20:3)	cluster7
DG(18:4_14:2)	cluster 3
DG(24:3_2:0)	cluster10
DG(33:7)	cluster5
DG(9:0_16:2)	cluster 3
DG(O-24:6)	cluster5
DG(P-17:3_18:1)	cluster4
FA(16:1)	cluster5
FA(18:1)	cluster10
FA(18:2)	cluster9
FA(20:4)	cluster9
FA(20:5)	cluster9
FA(22:5)	cluster11
FA(22:6)	cluster10
Hex1Cer(d18:1_14:0)	cluster11
Hex2Cer(d18:2_16:0)	cluster8
Hex2Cer(d32:1)	cluster 3
LPA(18:2)	cluster9
LPA(20:4)	cluster6
LPC(12:0)	cluster 2
LPC(14:0)	cluster 1
LPC(15:0)	cluster4
LPC(16:0)	cluster 3
LPC(16:1)	cluster 3
LPC(17:0)	cluster7
LPC(17:1)	cluster5
LPC(18:0)	cluster 3
LPC(18:1)	cluster4
LPC(18:2)	cluster5
LPC(18:3)	cluster 3
LPC(19:0)	cluster4
LPC(19:1)	cluster10
LPC(20:0)	cluster4
LPC(20:1)	cluster7
LPC(20:2)	cluster5
LPC(20:3)	cluster 3
LPC(20:4)	cluster6
LPC(20:5)	cluster5
LPC(22:0)	cluster5
LPC(22:1)	cluster11
LPC(22:4)	cluster8
LPC(22:5)	cluster11
LPC(22:6)	cluster11
LPC(24:6)	cluster5
LPC(O-16:0)	cluster10
LPC(O-16:1)	cluster10
LPC(O-18:0)	cluster10
LPC(O-18:1)	cluster10
LPC(O-18:2)	cluster9
LPC(O-22:0)	cluster9
LPC(O-24:1)	cluster6
LPC(P-16:0)	cluster11
LPC(P-18:0)	cluster11
LPC(P-18:1)	cluster9
LPC(P-21:5)	cluster 3
LPC(P-21:6)	cluster5
LPE(16:0)	cluster9
LPE(16:1)	cluster 3
LPE(18:0)	cluster10
LPE(18:1)	cluster4
LPE(18:2)	cluster5
LPE(18:3)	cluster5
LPE(20:1)	cluster7
LPE(20:3)	cluster 3
LPE(20:4)	cluster7
LPE(20:5)	cluster 3
LPE(22:4)	cluster7
LPE(22:6)	cluster10
LPE(O-16:1)	cluster10
LPE(O-18:0)	cluster10
LPG(16:0)	cluster10
LPG(18:1)	cluster9
LPI(16:0)	cluster5
LPI(18:2)	cluster 2
LPI(20:3)	cluster 3
LPI(20:4)	cluster10
LPI(22:6)	cluster9
MePC(30:4)	cluster4
MePC(32:5)	cluster8
MePC(40:6)	cluster6
MG(O-25:5)	cluster 3
MG(O-25:6)	cluster9
MG(O-26:6)	cluster11
MG(O-30:3)	cluster5
OAHFA(12:0_15:0)	cluster5
OAHFA(12:0_15:1)	cluster 3
OAHFA(14:1_17:1)	cluster 3
OAHFA(18:1_15:0)	cluster5
OAHFA(28:1_2:0)	cluster5
PC(14:0_14:0)	cluster 1
PC(14:0_16:1)	cluster 1
PC(14:0_20:4)	cluster 2
PC(15:0_20:4)	cluster7
PC(15:0_20:5)	cluster 3
PC(15:0_22:6)	cluster10
PC(16:0_20:4)	cluster 3
PC(16:0_20:5)	cluster5
PC(16:1_18:2)	cluster 2
PC(16:1_20:5)	cluster 2
PC(16:1_22:6)	cluster11
PC(17:0_20:5)	cluster11
PC(17:1_22:6)	cluster11
PC(18:2_14:0)	cluster 1
PC(18:2_18:2)	cluster 3
PC(18:2_18:3)	cluster5
PC(18:2_22:6)	cluster5
PC(19:0_18:1)	cluster11
PC(20:3_24:6)	cluster5
PC(20:4_20:5)	cluster 3
PC(20:4_22:4)	cluster8
PC(20:4_22:6)	cluster5
PC(22:2)	cluster9
PC(22:4_18:0)	cluster7
PC(22:7_14:0)	cluster 2
PC(23:5_16:0)	cluster10
PC(23:5_22:6)	cluster7
PC(27:6)	cluster5
PC(28:6)	cluster5
PC(30:1)	cluster 1
PC(33:0)	cluster10
PC(33:2)	cluster4
PC(35:1)	cluster5
PC(35:2)	cluster11
PC(35:7)	cluster4
PC(36:1)	cluster 3
PC(36:4)	cluster 2
PC(36:6)	cluster 2
PC(37:1)	cluster4
PC(37:2)	cluster4
PC(37:5)	cluster5
PC(37:6)	cluster11
PC(38:2)	cluster 3
PC(38:3)	cluster 2
PC(38:6)	cluster5
PC(39:6)	cluster5
PC(40:7)	cluster4
PC(40:8)	cluster5
PC(40:9)	cluster11
PC(41:6)	cluster9
PC(42:11)	cluster5
PC(42:5)	cluster9
PC(42:8)	cluster8
PC(43:9)	cluster7
PC(44:12)	cluster 3
PC(44:5)	cluster6
PC(45:11)	cluster9
PC(O-14:0_20:4)	cluster 3
PC(O-15:1_18:2)	cluster11
PC(O-15:1_20:4)	cluster5
PC(O-16:0_21:4)	cluster9
PC(O-17:1_18:2)	cluster4
PC(O-18:0_18:2)	cluster8
PC(O-19:1_20:4)	cluster9
PC(O-19:1_22:6)	cluster10
PC(O-20:0_22:6)	cluster6
PC(O-20:1_20:3)	cluster11
PC(O-20:1_20:4)	cluster6
PC(O-20:1_22:4)	cluster6
PC(O-22:1_20:4)	cluster6
PC(O-24:1_20:4)	cluster7
PC(O-24:1_22:5)	cluster8
PC(O-24:1_22:6)	cluster7
PC(O-24:2_20:4)	cluster8
PC(O-32:0)	cluster8
PC(O-34:1)	cluster6
PC(O-34:2)	cluster9
PC(O-34:3)	cluster 3
PC(O-35:4)	cluster 3
PC(O-36:1)	cluster6
PC(O-36:2)	cluster5
PC(O-36:3)	cluster11
PC(O-36:4)	cluster9
PC(O-36:6)	cluster 3
PC(O-37:5)	cluster8
PC(O-38:1)	cluster9
PC(O-38:5)	cluster8
PC(O-38:6)	cluster5
PC(O-39:8)	cluster8
PC(O-40:4)	cluster6
PC(O-41:10)	cluster 3
PC(O-41:11)	cluster5
PC(O-41:9)	cluster 2
PC(O-42:4)	cluster8
PC(O-42:5)	cluster6
PC(O-42:6)	cluster6
PC(O-43:11)	cluster9
PC(O-44:5)	cluster6
PC(O-44:6)	cluster8
PC(O-45:12)	cluster10
PC(O-45:14)	cluster6
PC(O-46:8)	cluster9
PC(P-15:2_22:6)	cluster5
PC(P-17:3_20:3)	cluster11
PC(P-37:9)	cluster 2
PC(P-39:10)	cluster5
PC(P-43:13)	cluster5
PC(P-48:15)	cluster9
PE(16:0_16:1)	cluster5
PE(16:0_20:5)	cluster 3
PE(16:0_20:6)	cluster5
PE(18:0_20:3)	cluster4
PE(18:0_20:5)	cluster4
PE(19:0_20:4)	cluster6
PE(O-16:0_22:6)	cluster4
PE(O-16:1_20:3)	cluster 2
PE(O-17:1_20:5)	cluster 3
PE(O-17:1_22:6)	cluster4
PE(O-18:1_22:4)	cluster9
PE(O-18:2_22:6)	cluster5
PE(O-18:3_22:6)	cluster5
PE(P-18:0_18:2)	cluster5
PE(P-18:0_20:4)	cluster7
PE(P-18:1_18:2)	cluster 3
PE(P-20:0_22:6)	cluster4
PE(P-20:1_18:2)	cluster 3
PEt(O-18:4_18:1)	cluster5
PG(28:4_18:0)	cluster4
PI(16:0_20:3)	cluster 3
PI(16:0_20:5)	cluster5
PI(16:0_22:6)	cluster 3
PI(20:4_16:0)	cluster5
PI(20:4_17:0)	cluster7
PI(20:4_18:1)	cluster11
PI(22:6_16:0)	cluster 3
PI(22:6_18:0)	cluster 2
PI(29:5_16:0)	cluster8
PI(36:1)	cluster5
PI(40:7)	cluster4
PI(P-19:4_20:4)	cluster8
PS(18:3_20:4)	cluster 3
SM(d30:1)	cluster 3
SM(d31:1)	cluster5
SM(d32:1)	cluster5
SM(d32:2)	cluster11
SM(d32:4)	cluster 3
SM(d33:1)	cluster9
SM(d33:2)	cluster7
SM(d34:2)	cluster7
SM(d36:5)	cluster8
SM(d36:6)	cluster7
SM(d38:1)	cluster11
SM(d40:2)	cluster9
SM(d40:7)	cluster5
SM(d41:2)	cluster8
SM(d42:5)	cluster9
SM(d42:7)	cluster7
SM(d44:3)	cluster8
SM(t18:0_16:2)	cluster8
SM(t32:1)	cluster9
SM(t34:1)	cluster7
SM(t34:2)	cluster6
SPHP(d18:1)	cluster9
ST(d34:1)	cluster5
ST(d34:2)	cluster5
ST(d42:7)	cluster10
TG(10:0_14:0_18:1)	cluster 3
TG(12:0_14:0_18:1)	cluster 2
TG(12:0_16:0_18:2)	cluster 1
TG(12:0_18:1_18:2)	cluster 2
TG(14:1_18:0_18:0)	cluster 1
TG(15:0_18:1)	cluster 3
TG(15:0_18:1_18:2)	cluster5
TG(15:0_18:2_22:6)	cluster9
TG(16:0_16:0_22:5)	cluster4
TG(16:0_16:1_18:1)	cluster11
TG(16:0_17:1_18:1)	cluster5
TG(16:0_18:1_18:2)	cluster4
TG(16:0_18:1_22:6)	cluster11
TG(16:0_18:2_22:6)	cluster9
TG(16:0_22:6_22:6)	cluster9
TG(18:0_18:1_18:2)	cluster4
TG(18:1_18:1_18:2)	cluster10
TG(18:1_18:2_18:2)	cluster5
TG(18:1_18:2_20:4)	cluster10
TG(18:1_18:2_22:6)	cluster10
TG(18:1_22:6_22:6)	cluster9
TG(18:2_20:5_22:6)	cluster9
TG(18:2_22:6_22:6)	cluster9
TG(2:0_18:1_16:2)	cluster8
TG(22:5_18:2)	cluster9
TG(28:3_16:0)	cluster 3
TG(3:0_26:3_26:3)	cluster11
TG(3:0_6:0_24:2)	cluster 3
TG(30:2_4:0_4:0)	cluster 2
TG(4:0_14:0_16:0)	cluster9
TG(4:0_16:0_16:0)	cluster10
TG(4:0_16:0_18:1)	cluster5
TG(47:14_29:5)	cluster9
TG(9:0_9:0_9:0)	cluster 3
TG(O-15:1_18:1_3:0)	cluster4
TG(O-21:6_20:5_20:5)	cluster11
TG(O-23:3_6:0)	cluster 3
TG(O-23:3_6:0_4:0)	cluster 2
TG(O-45:13)	cluster4
WE(O-34:3)	cluster8
WE(O-34:6)	cluster11
WE(O-45:11)	cluster9
WE(O-51:9)	cluster11
